# Supplementary material for: A 10-year cohort analysis of routine paediatric ART data in a rural South African setting
Source: Epidemiol Infect. 2016 Sep 9;145(1):170–80. doi: 10.1017/S0950268816001916 (PMC5197927; doi:10.1017/S0950268816001916)
Supplement: Supplementary file 1 [file S0950268816001916sup.zip]

Archive with 2 entries (2 files):
- S0950268816001916sup001.docx
- S0950268816001916sup001.zip
